# Supplementary material for: Sex-Specific Effects of a Maternal Obesogenic Diet High in Fat and Sugar on Offspring Adiposity, Growth, and Behavior
Source: Nutrients. 2023 Oct 29;15(21):4594. doi: 10.3390/nu15214594 (PMC10648016; doi:10.3390/nu15214594)
Supplement: Supplementary file 1 [file nutrients-15-04594-s001.zip]

Archive with 3 entries (3 files):
- Mort Nutrients Revision 1 Supplementary Figure1.pdf
- Mort Nutrients Revison 1 Supplementary Figure2.pdf
- Mort Nutrients Revsion 1 Supplementary Figure3.pdf
